# Supplementary material for: Postoperative short-term mortality between insulin-treated and non-insulin-treated patients with diabetes after non-cardiac surgery: a systematic review and meta-analysis
Source: Front Med (Lausanne). 2023 May 2;10:1142490. doi: 10.3389/fmed.2023.1142490 (PMC10185903; doi:10.3389/fmed.2023.1142490)
Supplement: Supplementary file 1 [file Data_Sheet_1.zip]

Archive with 6 entries (6 files):
- Supplemental Digital Content 1.docx
- Supplemental Digital Content 2.docx
- Supplemental Digital Content 3revised.docx
- Supplemental Digital Content 4revised.docx
- Supplemental Digital Content 5revised.docx
- Supplemental Digital Content 6revised.docx
